# Supplementary material for: Evaluation of the Harvest Dates for Three Major Cultivars of Blue Honeysuckle (Lonicera caerulea L.) in China
Source: Plants (Basel). 2023 Nov 2;12(21):3758. doi: 10.3390/plants12213758 (PMC10649999; doi:10.3390/plants12213758)
Supplement: Supplementary file 1 [file plants-12-03758-s001.zip]

Archive with 2 entries (2 files):
- plants-2595999-supplementary.pdf
- Supplementary_Dataset.xlsx
